# Supplementary material for: The prevalence and determinants of blood pressure control among hypertension patients in eastern Zimbabwe: A cross-sectional study
Source: PLoS One. 2024 Mar 7;19(3):e0293812. doi: 10.1371/journal.pone.0293812 (PMC10919662; doi:10.1371/journal.pone.0293812)
Supplement: S1 Appendix — (XLSX) [file pone.0293812.s001.xlsx]

## Sheet: DATA
MedAid	Years_since diag	Chronic	Chronic_B	Have_BP_mach	Afford_BP_mach	interpret_BP_reading	Needs_Assist	Freq_of_clinic_visits	ever_stockout	Stockout_solution	BP_Last_checked	Distance	Source_of_services	Meds_Supplied
1	6	2		2	2	1	0	1	0	2	3	1	1	2
2	2	2		1	2	1	0	3	1		6	0.5	1	1
2	16	1	HIV	2	2	1	0	3	1		4	2	1	2
2	2	2		2	2	1	0	3	0	2	5	2	1	1
2	23	1	DM	1	2	2	1	3	0	2	4	4	1	2
2	31	1	Musculoskeletal Pain	2	2	2	1	3	0	1	6	3	1	2
2	23	1	HIV	2	1	1	0	3	1		3	1	1	2
2	11	2		2	2	2	1	3	0	1	4	1	1	1
2	22	1	Asthma	2	2	2	0	1	0	1	4	0.6	1	2
2	4	2		2	2	2	0	4	1		6	1	1	1
2	15	1	Heart failure	1	2	1	0	3	1		5	1	1	4
2	15	2		2	2	2	0	3	0	1	4	1	1	2
2	0.5	1	HIV	2	2	1	0	2	1		2	1	1	1
2	12	1	Cancer	2	2	2	1	3	1		3	2	1	1
2	7	1	Epilepsy	2	2	2	0	3	0	2	3	1	1	1
2	5	1	DM	2	2	2	0	3	0	2	4	1.5	1	2
2	1	1	DM	2	2	2	0	3	0	2	4	0.5	1	2
1	7	2		1	2	1	0	3	1		1	0.5	2	1
2	2	2		2	2	1	0	1	1		1	1	1	1
2	16	1	Heart	2	2	1	0	4	0	2	5	0.5	1	1
2	3	1	HIV & Stroke	2	1	2	1	4	1		5	0.5	1	4
2	11	1	Stroke	2	2	1	0	3	0	2	2	0.5	1	2
2	4	2		2	2	2	1	4	1		6	5	1	4
1	3	2		2	2	1	0	3	0	2	3	3	1	2
2	11	2		2	2	2	0	4	0	2	4	2	2	1
2	2	1	DM	2	2	2	1	3	1		3	1	1	2
2	0.5	1	HIV	2	2	2	0	3	1		1	3	1	2
1	8	2		1	1	1	0	3	1		1	1	2	2
1	4	1	DM	2	2	2	1	1	1		2	4	1	2
1	4	1	DM	2	2	2	1	3	1		2	1	1	1
2	1	1	Asthma	2	2	2	1	3	0	2	3	1	1	1
1	1	2		2	2	2	1	3	1		3	1	1	1
1	23	1	DM	2	2	1	0	3	1		4	2	2	1
2	4	1	DM	2	2	2	0	3	0	1	4	0.5	2	1
2	1	1	HIV	2	2	1	0	3	0	1	1	1	1	3
2	5	2		2	2	1	1	3	1		1	1	1	1
2	18	2		1	2	2	0	3	1		3	9	1	2
1	10	1	DM	2	2	2	0	3	1		1	6	1	4
2	0.1	2		2	2	1	1	1	0	1	1	3	2	1
2	53	2		2	2	2	0	3	1		3	4	1	2
2	23	2		2	2	1	0	3	1		1	1	1	2
1	25	2		2	2	2	1	3	1		4	4	1	2
2	25	1	HIV	2	2	2	0	3	1		6	2	1	4
2	11	2		2	2	2	1	3	1		3	2	1	2
2	5	1	DM	2	2	2	0	4	1		6	4	1	1
1	3	2		2	2	1	0	3	1		3	1	2	1
2	2	1	DM	2	2	2	0	3	0	1	3	2	1	2
2	25	2		2	2	2	1	3	1		4	4	1	4
2	15	1	Musculoskeletal Pain	2	2	2	0	3	1		2	0.5	1	1
1	3	2		2	2	1	0	3	0	2	3	3	1	2
2	8	2		2	2	2	0	3	0	1	2	1	2	1
1	7	2		2	2	1	0	3	1		5	3	1	2
2	47	2		2	2	2	0	3	1		2	0.5	1	1
2	23	1	HIV	2	2	2	0	3	0	1	6	3	1	2
2	9	2		2	1	1	0	3	1		4	2	1	2
2	33	1	DM	1	1	1	0	3	0	1	1	0.5	1	2
2	26	1	Asthma	2	2	1	1	3	0	2	6	1	1	2
2	1	2		2	2	1	0	4	1		4	0.5	1	2
1	14	1	DM	2	2	2	0	3	1		3	5	1	1
2	10	2		2	2	2	0	4	1		6	4	1	1
2	11	2		2	2	2	0	3	0	1	4	0.1	1	1
2	4	2		2	2	1	0	3	0	1	4	2	1	2
2	13	1	HIV	2	2	1	0	3	1		5	4	1	4
2	9	2		2	2	2	0	2	1		5	4	2	1
1	5	2		2	2	2	0	2	1		1	3	1	4
2	47	2		2	2	2	1	3	0	2	4	0.5	1	2
2	9	1	Musculoskeletal Pain	2	2	1	0	4	0	1	6	2	1	1
2	18	2		2	2	1	0	3	0	2	2	1	1	1
2	9	2		2	1	2	0	3	0	1	6	0.5	1	1
1	10	1	Asthma	2	2	1	0	3	1		1	1	1	1
2	2	2		2	2	2	1	3	1		4	3	1	1
1	17	2		2	2	1	0	4	0	2	2	4	1	1
1	44	1	Ulcers	2	2	1	0	3	1		4	2	2	1
2	14	2		2	2	2	1	3	1		4	1	1	1
2	25	2		2	2	2	1	3	1		4	2	1	1
2	2	2		2	1	1	0	1	1		4	1	1	2
2	5	1	HIV	2	2	2	1	4	1		1	1	1	1
1	1	1	HIV	2	2	1	0	3	1		4	2	1	3
2	1	2		2	2	1	0	3	0	3	3	15	1	1
1	30	2		2	2	1	0	4	1		4	5	2	1
1	18	2		2	1	1	0	3	1		4	5	2	4
1	0.5	2		2	2	2	0	3	1		1	1	1	2
2	14	1	HIV	2	2	2	0	4	0	2	2	5	1	4
2	9	2		2	2	1	0	1	1		3	7	1	1
1	6	2		1	1	1	0	4	0	2	4	2	1	2
2	3	2		2	2	1	0	3	1		4	5	1	2
2	31	1	HIV	2	1	1	0	3	1		3	4	1	4
1	6	1	HIV	2	2	1	0	3	0	2	3	4	1	1
1	2	2		2	2	1	0	3	0	2	5	3	1	1
2	9	1	HIV	2	1	1	0	4	1		5	7	1	4
2	5	1	HIV	2	2	1	0	4	1		4	8	1	1
2	8	2		2	2	1	0	3	1		2	3	1	1
2	12	1	DM	2	2	1	0	3	1		3	4	1	1
1	22	1	DM	1	1	1	0	4	1		1	3	1	1
1	22	1	DM	1	2	1	0	3	1		2	1	2	1
2	4	2		2	2	2	0	3	1		3	4	1	2
2	13	2		2	2	1	0	3	1		2	3	1	1
1	8	1	Asthma	2	1	1	0	3	1		3	4	1	1
1	22	1	DM	2	2	2	0	3	1		3	2	2	1
1	9	2		2	1	1	0	3	0	1	3	1	1	1
2	0.1	2		1	2	1	0	1	1		1	1	1	2
1	2	1	HIV	2	1	1	0	4	1		4	1	1	1
1	13	1	HIV	1	1	1	0	4	1		4	4	2	1
2	14	1	DM	1	2	1	0	3	1		3	2	1	1
2	2	2		2	2	2	0	3	1		3	3	1	1
1	3	2		1	1	1	0	4	1		3	4	2	1
2	12	2		2	2	2	0	3	1		3	3	1	1
1	2	2		2	1	1	0	3	0	2	3	1	1	2
2	14	2		2	2	2	0	3	1		4	5	1	2
2	12	2		2	2	2	0	4	1		3	2	1	1
1	22	2		1	1	1	0	3	1		3	9	2	2
2	13	2		2	1	2	0	3	1		5	1	1	4
1	5	2		2	2	1	0	3	1		1	3	1	1
1	1	2		1	1	1	0	3	1		3	3	1	1
1	23	1	HIV	2	2	1	0	3	1		1	2	1	2
2	28	2		2	1	1	0	3	1		3	2	1	2
1	5	2		2	1	1	0	3	1		3	1	1	1
1	4	2		2	2	1	0	3	0	1	1	0.5	1	1
1	1	2		2	1	1	0	3	1		3	2	1	1
1	2	2		1	2	1	0	3	1		3	1	1	1
1	12	1	Asthma	1	1	1	0	3	1		3	1	1	1
1	3	2		2	2	2	0	3	1		1	8	2	1
1	3	2		2	2	2	0	3	1		1	4	1	1
2	23	1	DM	2	2	2	0	3	0	2	4	2	1	3
1	21	1	DM	2	1	1	0	3	1		4	1	1	1
1	23	1	HIV	2	2	1	0	3	1		3	3	1	1
1	2	2		2	1	2	0	3	0	2	4	2	2	2
2	11	2		2	2	2	0	3	1		5	1	1	2
2	5	2		2	2	2	0	3	1		3	1	1	1
1	28	2		1	1	1	0	1	1		1	1	1	1
2	13	2		2	2	2	0	3	1		1	1	1	1
2	5	2		2	2	2	0	3	1		3	1	1	1
2	11	2		2	2	2	0	3	1		3	1	1	2
1	18	1	HIV	2	2	2	0	3	0	3	4	1	2	2
2	10	1	Asthma	2	2	2	0	4	1		6	1	1	1
1	13	2		2	1	1	0	3	1		3	1	1	1
1	3	2		2	2	2	0	3	1		3	1	1	1
1	14	1	Asthma	1	2	1	0	3	1		3	2	1	1
2	2	1	DM	2	1	1	0	3	1		5	1	1	1
2	14	2		2	2	2	0	3	1		5	1	1	2
2	3	2		2	2	2	0	3	1		6	0.5	1	2
2	13	1	Asthma	2	2	1	0	3	0	1	1	1	1	2
1	5	2		2	1	1	0	3	1		3	1	1	2
2	8	1	Musculoskeletal Pain	2	2	2	0	3	1		1	2	1	4
1	8	1	Asthma	1	2	1	0	4	1		1	1	1	1
2	8	2		2	2	2	0	2	1		6	0.5	1	2
2	10	2		1	2	1	0	3	1		1	3	1	2
2	3	2		2	2	1	0	4	1		4	1	1	2
1	16	1	Musculoskeletal Pain	2	2	2	0	3	1		3	2	1	2
1	15	2		1	2	1	0	4	1		3	1	1	2
1	2	2		2	2	1	0	3	1		2	2	2	1
2	12	2		2	2	1	0	3	1		4	1	1	4
2	33	2		2	2	2	0	3	1		2	1	1	4
2	7	1	Asthma	2	2	1	0	3	0	2	6	5	1	1
1	43	1	Anthratis	1	2	1	1	4	0	1	6	1	2	4
2	13	1	Asthma	2	2	2	0	3	1		2	1	1	1
1	24	1	DM	1	1	1	0	4	1		1	0.5	1	1
2	27	2		2	2	2	0	4	1		6	3	1	1
1	26	1	DM	1	2	1	0	2	1		2	1	2	1
1	7	1	DM	2	2	1	0	3	1		5	1	2	2
2	6	2		2	2	2	0	3	1		3	1	1	1
1	8	2		2	2	1	0	3	1		3	3	1	1
2	14	2		2	2	2	0	4	1		2	2	1	1
2	18	1	DM	2	2	2	0	3	0	2	4	3	1	2
2	5	1	HIV	2	2	2	0	3	1		3	2	1	2
1	21	1	DM	2	1	2	0	3	1		4	1	1	1
2	23	1	DM	2	2	2	0	3	0	2	4	2	1	3
1	3	2		1	1	1	0	3	1		3	1	1	2
2	11	2		2	2	1	0	3	1		3	1	1	2
2	29	2		2	2	1	0	3	0	2	2	3	1	1
2	23	2		2	2	1	0	3	1		5	4	1	2
2	13	2		2	2	2	0	4	1		4	1	1	1
1	13	2		1	2	1	0	3	1		4	3	1	2
2	7	2		2	2	2	0	4	0	1	6	3	1	1
2	8	2		2	2	1	1	3	1		1	2	1	1
2	5	1	Ulcers	2	2	2	0	4	1		5	1	1	2
2	10	2		2	2	1	0	3	1		4	1	1	1
2	18	2		2	2	1	0	4	1		6	1	1	1
2	1	2		1	1	1	0	3	1		4	1	1	1
2	22	2		2	2	2	0	3	1		4	5	1	2
2	29	2		2	2	2	0	3	1		5	3	1	1
2	50	1	DM	2	2	2	0	3	0	2	2	5	1	2
2	4	1	HIV	2	2	2	0	3	1		5	2	1	1
2	5	2		2	2	1	0	3	1		4	3	1	1
1	47	1	HIV	1	1	1	0	2	1		1	2	1	3
2	0.1	2		1	1	1	0	3	1		2	1	1	2
1	0.5	2		2	2	1	0	3	1		4	1	1	2
2	4	2		2	2	2	0	4	0	2	1	0.4	1	1
2	6	1	Arthritis	2	1	1	0	3	0	2	5	1.5	2	1
1	8	2		2	2	1	0	4	1		4	1	1	4
2	9	2		2	1	2	0	4	1		2	1	1	1
1	24	2		2	2	1	0	4	0	2	5	2	2	1
2	26	1	Arthritis	2	1	1	0	3	0	2	4	0.4	1	1
2	15	2		2	2	1	0	4	0	2	4	1	2	1
2	13	2		2	2	1	0	3	0	2	4	0.7	2	1
2	1	1	DM/Asthma	2	2	2	0	3	1		6	1	1	2
2	13	2		2	2	2	0	3	0	2	6	2	1	1
2	11	2		2	2	2	0	3	1		4	3	1	4
2	15	1	Heart failure	2	2	1	0	3	1		4	2	1	1
2	26	2		1	1	1	0	3	1		5	0.6	1	4
2	5	2		2	2	1	0	4	1		5	3	1	1
2	18	2		2	2	2	0	3	1		4	2	1	4
2	6	2		2	2	2	0	4	1		4	0.8	1	2
1	16	2		1	1	1	0	3	0	2	4	0.6	2	2
2	4	2		2	2	1	0	3	1		4	10	1	2
2	26	1	Ulcers	1	2	2	1	3	1		1	1	2	1
1	23	1	DM	2	2	2	1	3	1		4	2	2	1
2	8	2		2	2	1	0	4	1		2	2	1	4
2	12	1	Ulcers	2	2	1	0	2	1		1	2.5	1	4
2	22	2		1	1	1	0	3	1		2	3	1	2
2	1	1	HIV	2	2	1	0	4	1		4	1.5	1	1
2	15	2		2	2	2	0	3	1		1	2	1	4
1	1	2		1	1	2	1	4	1		4	1.5	1	3
2	23	2		2	2	2	0	3	1		5	1	1	4
1	24	1	DM	1	1	2	1	3	0	1	6	3	1	1
2	3	1	HIV	2	2	2	1	2	1		4	0.8	2	4
2	6	2		2	2	2	1	1	1		4	3	1	1
2	17	1	Ulcers	2	2	1	0	4	0	2	2	1.5	1	4
2	12	1	DM	2	2	2	1	3	1		2	1.4	2	2
2	36	1	Cancer	2	2	1	1	4	1		1	1.5	1	1
2	9	2		2	2	1	0	4	1		3	3	1	1
1	14	2		2	2	2	1	3	0	1	2	2	1	1
2	15	2		2	2	2	0	3	1		5	1	1	1
2	34	1	Heart failure	2	2	1	0	3	0	2	5	1	1	2
2	2	1	Asthma	2	2	2	0	3	1		2	1	1	4
1	29	1	Kidney stones	1	1	1	0	4	1		4	2	1	4
2	38	1	DM&Asthma	2	2	2	0	3	1		4	1.5	1	2
1	26	2		2	1	2	0	3	1		3	1	1	2
1	22	1	HIV	2	2	1	0	3	0	2	4	0.2	1	2
2	27	1	Asthma	2	2	2	0	3	0	2	4	1.5	1	1
2	27	2		2	2	2	0	3	0	2	4	0.3	1	1
2	23	1	DM	1	2	1	0	3	0	2	4	5	1	2
2	5	1	Athritis	2	2	1	0	3	0	2	4	1	1	2
2	12	1	Ulcers	2	2	1	0	4	0	1	4	6	1	2
2	41	1	DM	2	2	2	1	4	1		5	0.5	1	2
2	7	1	Cancer	2	2	1	0	3	0	2	2	1	1	1
2	4	2		2	2	1	1	4	1		1	2	1	1
1	9	2		2	2	2	0	3	1		2	1	1	1
1	23	1	Athritis	2	2	2	1	4	1		2	1	1	1
1	12	1	DM	2	2	2	1	4	0	1	5	3	1	2
2	19	1	Asthma	1	1	1	0	3	1		4	5	1	4
1	1	2		2	2	2	0	3	0	1	2	1.5	1	1
2	26	1	Ulcers	2	2	2	0	2	1		6	0.5	1	1
2	36	2		2	2	2	0	4	1		5	2	1	1
2	24	2		1	1	1	1	3	1		2	2	1	1
2	2	2		2	2	2	1	3	0	2	4	1	1	1
1	35	1	asthma	1	1	1	0	1	1		2	1	1	2
2	6	1	DM	2	2	2	0	3	0	2	3	1.5	2	1
1	8	1	Cancer	2	2	2	0	4	1		2	1.5	1	4
2	9	2		2	2	2	0	4	1		6	1	1	1
2	24	2		2	2	2	1	4	1		4	1	2	1
1	26	2		2	1	1	0	3	0	2	1	2	1	1
2	15	1	HIV	2	2	1	1	4	0	1	1	0.4	2	1
1	13	2		2	2	1	0	3	1		4	1	2	1
2	1	2		2	2	2	0	3	1		4	0.7	1	2
2	22	1	Athritis	2	2	1	0	3	1		3	1	1	1
2	11	2		1	1	1	0	3	1		4	0.7	1	4
2	15	2		2	2	1	1	3	1		6	1	1	1
2	36	1	DM,Asthma	2	2	1	0	3	0	2	2	2	1	4
2	5	2		2	2	2	0	4	1		4	1	1	1
2	18	2		2	2	2	1	3	1		1	1	1	4
2	6	2		2	2	2	0	4	1		5	1	1	1
2	16	2		2	2	1	0	3	1		5	1	1	2
2	4	2		2	2	1	0	3	1		5	1	1	2
2	26	2		2	2	1	0	3	0	2	1	2	1	2
1	23	1	Heart failure	2	2	2	0	4	1		4	1.8	1	2
2	8	1	Ulcers	2	2	2	0	2	1		5	1.5	1	1
2	12	2		1	1	1	1	3	1		4	1	1	1
1	22	1	DM	1	1	1	0	4	1		1	1.5	1	4
2	16	2		2	2	2	0	2	0	2	6	2	2	4
2	23	2		2	2	2	0	3	0	1	2	2	2	2
2	24	2		2	2	1	0	4	1		1	1	1	1
2	23	2		2	2	1	0	3	1		4	1	1	4
2	6	1	DM	2	2	1	1	3	0	2	4	1.5	2	1
2	17	1	Ulcers	2	2	1	0	4	0	2	1	1.5	2	4
2	12	2		2	2	1	1	2	1		4	1	1	2
2	36	1	HIV	1	1	2	0	2	1		3	1.5	1	2
2	2	2		2	2	1	1	2	0	1	3	1	1	1
1	7	1	DM	2	2	1	0	3	1		1	1	1	1
1	9	2		1	1	1	0	3	1		4	5	1	2
2	13	2		1	1	1	0	4	0	2	3	0.5	2	2
2	16	2		2	2	1	0	3	0	2	2	2	2	2
2	11	2		2	2	1	0	4	0	2	6	1.5	1	1
2	11	1	DM	2	2	1	0	3	1		4	1	1	2
2	12	1	Psych	2	2	2	1	3	1		1	1	1	2
1	6	1	HIV	2	1	1	0	4	0	2	1	4	1	1
2	3	2		2	2	1	0	3	1		4	1	1	1
1	31	1	Ulcers	2	2	1	0	3	0	2	4	1	2	1
2	3	1	DM	2	1	1	0	4	1		3	1	1	3
2	21	2		1	1	1	0	4	0	2	4	1	1	3
2	48	2		1	2	2	0	4	0	1	6	5	1	1
2	4	1	DM	2	2	1	0	3	1		2	1	1	2
2	20	2		2	2	1	0	2	1		4	4	1	2
2	8	2		2	2	2	0	2	1		1	3	1	4
1	11	1	HIV/DM	2	2	1	0	4	0	1	5	2	1	1
1	2	1	HIV	2	1	1	0	2	1		5	2	1	1
1	11	1	Spleen	2	2	2	0	4	1		5	2	1	1
1	20	2		1	1	1	0	3	0	2	1	5	2	1
2	25	1	DM	1	1	1	0	3	1		4	5	1	2
2	6	2		2	2	2	0	4	0	2	5	0.6	1	2
2	9	1	DM	2	2	2	0	4	1		4	5	1	4
1	13	1	DM	1	1	2	1	3	0	1	1	4	1	4
1	11	2		2	2	2	1	3	1		6	4	1	1
1	5	1	Asthma	1	2	2	0	3	0	1	2	2	1	4
2	25	2		2	2	2	0	4	1		1	0.6	1	4
2	3	2		1	1	1	0	4	1		4	4	1	3
2	13	1	DM	2	2	1	0	3	1		4	2	1	1
2	20	2		2	2	2	0	4	0	1	1	0.5	1	2
2	30	2		2	1	2	0	3	1		4	3	1	1
2	6	2		2	2	2	0	3	1		3	2	1	1
2	24	2		2	2	2	0	3	1		2	1	1	2
1	8	2		2	2	1	0	3	1		4	1	1	1
2	11	1	DM	2	2	2	0	4	0	2	1	1	1	2
2	30	1	HIV	2	2	2	0	2	0	2	1	2	1	2
2	9	1	DM	2	2	2	1	2	0	1	6	1	1	1
1	16	2		1	1	1	0	1	1		2	0.5	1	1
2	13	2		2	2	2	0	2	1		4	1	1	1
2	8	1	HIV	2	2	2	0	2	0	1	4	1	1	1
1	14	1	HIV	2	2	2	0	2	0	2	1	2	1	1
2	9	2		2	2	2	0	2	1		4	2	1	1
1	1	1	Asthma	1	1	1	0	1	0	2	2	5	1	1

## Sheet: Dictionary
Code	Question	Responses
MedAid	Are you on any health funding/medical aid scheme?	Yes=1 No=2
Years_since diag	Number of years since the hypertension diagnosis	integer *DM=Diabete mellitus
Chronic	Besides hypertension, do you have any other chronic disease?	Yes=1 No=2
Chronic_B	If you have other chronic disease/s, specify	text
Have_BP_mach	Do you have a personal BP machine at home?	Yes=1 No=2
Afford_BP_mach	Can you afford to buy your own BP machine?	Yes=1 No=2
interpret_BP_reading	Are you capable of interpreting BP readings and their implications on your health?	Yes=1 No=2
Needs_Assist	Are you able to visit the health facility for hypertension-related services without assistance?	Yes=0 No=1
Freq_of_clinic_visits	How frequently did you visit the local clinic for BP checks or medication refill over the last 6 months?	More than once weekly=1 Weekly=2 Monthly=3 Once every 2or 3 months=4 Other=5
ever_stockout	Did you experience a hypertension medication stockout over the last 6 months?	Yes=0 No=1
Stockout_solution	What did you do to solve the hypertension medication stockout problem?	Borrowed another patient=1 Missed the dose=2 Other=3
BP_Last_checked	When was your last BP check?	This week=1 during the last two weeks=2 this month=3 30 to 60 days ago=4 60 to 90 days ago=5 more than 90 days ago=6
Distance	How farr is the clinic from your home?	integer
Source_of_services	Where do you regularly get treatment and/BP measurements?	public clinic/hospital=1 private clinic/doctor/nurse=2 spritual healer=3 Other=4
Meds_Supplied	How many months of pill suplly were you given at the clinic over the last 6 months	integer
